# Supplementary material for: Molecular Diversity of Mytilin-Like Defense Peptides in Mytilidae (Mollusca, Bivalvia)
Source: Antibiotics (Basel). 2020 Jan 19;9(1):37. doi: 10.3390/antibiotics9010037 (PMC7168163; doi:10.3390/antibiotics9010037)
Supplement: Supplementary file 1 [file antibiotics-09-00037-s001.zip]

Archive with 4 entries (4 files):
- Supplementary Table 2.xlsx
- Supplementary Table 3.xlsx
- Supplementary_file_1.hmm
- supplementary_table 1.xlsx
