# Supplementary material for: Molecular Diversity of Mytilin-Like Defense Peptides in Mytilidae (Mollusca, Bivalvia)
Source: Antibiotics (Basel). 2020 Jan 19;9(1):37. doi: 10.3390/antibiotics9010037 (PMC7168163; doi:10.3390/antibiotics9010037)
Supplement: Supplementary file 1 [file antibiotics-09-00037-s001.zip › Supplementary Table 2.xlsx]

## Sheet: Foglio1
sequence	C-score	Z-score	Species
Mytilin B	1.25	-5.8	Mytilus coruscus
Mytilin K	0.78	-5.77	Mytilus galloprovincialis
Mytilin K - alternative disulfide bond	0.78	-5.7	Mytilus galloprovincialis
Mytilin L	1.15	-6.57	Mytilus galloprovincialis
Mytilin M	1.15	-5.92	Mytilus galloprovincialis
Mytilin N	0.78	-6.81	Mytilus galloprovincialis
Mytilin 8	-0.63	-6.68	Perna canaliculus
Mytilin 5	0.1	-4.89	Perna canaliculus
Mytilin 7	-0.17	-7.15	Perna canaliculus
Mytilin 3	-0.04	-5.21	Perna canaliculus
Mytilin 2	0.33	-6.33	Perna canaliculus
Mytilin 1	-0.62	-3.77	Perna canaliculus
Mytilin 4	-0.08	-4.75	Perna canaliculus
Mytilin 4	0.76	-6.02	Perna viridis
Mytilin 3	-0.02	-5.39	Perna viridis
Mytilin 1	0.34	-5.22	Perna viridis
Mytilin 2	0.06	-5.42	Perna viridis
Mytilin 7	0.51	-6.07	Perna viridis
Mytilin 5	0.49	-5.04	Perna viridis
Mytilin 6	0.76	-5.04	Perna viridis
Pseudomytilin 1	0.35	-6.83	Mytilus galloprovincialis
Pseudomytilin 2	0.29	-8.03	Mytilus galloprovincialis
Pseudomytilin 3	0.13	-8.14	Mytilus galloprovincialis
Mytilin 1	0.32	-5.17	Trichomya hirsuta
Mytilin 2	1.4	-5.39	Trichomya hirsuta
Mytilin 3	1.19	-5.46	Trichomya hirsuta
