# Supplementary material for: Molecular Diversity of Mytilin-Like Defense Peptides in Mytilidae (Mollusca, Bivalvia)
Source: Antibiotics (Basel). 2020 Jan 19;9(1):37. doi: 10.3390/antibiotics9010037 (PMC7168163; doi:10.3390/antibiotics9010037)
Supplement: Supplementary file 1 [file antibiotics-09-00037-s001.zip › Supplementary Table 3.xlsx]

## Sheet: Foglio1
SRA accession	Species
SRR6051616	Trichomya hirsuta
SRR6872831	Perna canaliculus
SRR6872374	Perna canaliculus
SRR6872372	Perna canaliculus
SRR6872385	Perna canaliculus
SRR6872384	Perna canaliculus
SRR6872382	Perna canaliculus
SRR6872383	Perna canaliculus
SRR6872380	Perna canaliculus
SRR6872376	Perna canaliculus
SRR6872375	Perna canaliculus
SRR6872377	Perna canaliculus
SRR6872379	Perna canaliculus
SRR6872373	Perna canaliculus
SRR6872378	Perna canaliculus
SRR6292943	Limnoperna fortunei
SRR3714522	Perna viridis
SRR3714519	Perna viridis
SRR3714517	Perna viridis
SRR3714523	Perna viridis
SRR3714521	Perna viridis
SRR3714518	Perna viridis
SRR3714516	Perna viridis
SRR3714520	Perna viridis
SRR3714524	Perna viridis
SRR9984950	Mytilus planulatus
SRR9984951	Mytilus planulatus
SRR9984952	Mytilus planulatus
SRR9984953	Mytilus planulatus
SRR9984990	Mytilus planulatus
SRR6381556	Bathymodiolus azoricus
SRR6381557	Bathymodiolus azoricus
SRR6381558	Bathymodiolus azoricus
SRR6381559	Bathymodiolus azoricus
SRR6381561	Bathymodiolus azoricus
SRR6381562	Bathymodiolus azoricus
SRR6381563	Bathymodiolus azoricus
SRR6381564	Bathymodiolus azoricus
SRR6381565	Bathymodiolus azoricus
SRR6381566	Bathymodiolus azoricus
ERR2197848	Bathymodiolus childressi
ERR2197847	Bathymodiolus childressi
ERR2197846	Bathymodiolus childressi
ERR2197845	Bathymodiolus childressi
ERR2197844	Bathymodiolus childressi
ERR2197843	Bathymodiolus childressi
ERR2197842	Bathymodiolus childressi
ERR2197841	Bathymodiolus childressi
ERR2197840	Bathymodiolus childressi
ERR2197839	Bathymodiolus childressi
ERR2197838	Bathymodiolus childressi
ERR2197837	Bathymodiolus childressi
SRR5168014	Bathymodiolus manusensis
SRR5164461	Bathymodiolus manusensis
SRR5164460	Bathymodiolus manusensis
SRR5164459	Bathymodiolus manusensis
SRR5164458	Bathymodiolus manusensis
SRR5164457	Bathymodiolus manusensis
SRR5164455	Bathymodiolus manusensis
SRR5164454	Bathymodiolus manusensis
SRR5164456	Bathymodiolus manusensis
DRR077431	Bathymodiolus platifrons
SRR3714557	Bathymodiolus puteoserpentis
SRR3714556	Bathymodiolus puteoserpentis
SRR3714555	Bathymodiolus puteoserpentis
SRR3714554	Bathymodiolus puteoserpentis
SRR3714553	Bathymodiolus puteoserpentis
SRR3714552	Bathymodiolus puteoserpentis
SRR3714551	Bathymodiolus puteoserpentis
SRR3714550	Bathymodiolus puteoserpentis
SRR3714549	Bathymodiolus puteoserpentis
SRR3714548	Bathymodiolus puteoserpentis
SRR3714546	Bathymodiolus puteoserpentis
SRR3714545	Bathymodiolus puteoserpentis
SRR3714544	Bathymodiolus puteoserpentis
SRR3714543	Bathymodiolus puteoserpentis
SRR3714542	Bathymodiolus puteoserpentis
SRR3885048	Lithophaga lithophaga
SRR5043294	Modiolus modiolus
SRR5201331	Mytilisepta virgata
SRR5201329	Mytilisepta virgata
SRR5201013	Mytilisepta virgata
SRR5201009	Mytilisepta virgata
SRR5201008	Mytilisepta virgata
SRR5275487	Mytilus californianus
SRR5275488	Mytilus californianus
SRR5275489	Mytilus californianus
SRR3675048	Mytilus chilensis
SRR3675047	Mytilus chilensis
SRR3674922	Mytilus chilensis
SRR3674697	Mytilus chilensis
SRR3670103	Mytilus chilensis
SRR3670090	Mytilus chilensis
SRR1737525	Mytilus coruscus
SRR1045900	Mytilus galloprovincialis
SRR1046115	Mytilus galloprovincialis
SRR1046116	Mytilus galloprovincialis
SRR1046117	Mytilus galloprovincialis
SRR1046118	Mytilus galloprovincialis
SRR1046119	Mytilus galloprovincialis
SRR1042397	Mytilus galloprovincialis
SRR6051615	Mytilus trossolus
SRR4343820	Perumytilus purpuratus
