# Supplementary material for: Molecular Diversity of Mytilin-Like Defense Peptides in Mytilidae (Mollusca, Bivalvia)
Source: Antibiotics (Basel). 2020 Jan 19;9(1):37. doi: 10.3390/antibiotics9010037 (PMC7168163; doi:10.3390/antibiotics9010037)
Supplement: Supplementary file 1 [file antibiotics-09-00037-s001.zip › Supplementary_file_1.hmm]

HMMER3/f [3.1b2 | February 2015]
NAME  mytilin-like
LENG  93
ALPH  amino
RF    no
MM    no
CONS  yes
CS    no
MAP   yes
DATE  Mon Dec 23 11:10:09 2019
NSEQ  39
EFFN  1.309204
CKSUM 3760945842
STATS LOCAL MSV       -9.9964  0.71834
STATS LOCAL VITERBI  -11.0717  0.71834
STATS LOCAL FORWARD   -3.9774  0.71834
HMM          A        C        D        E        F        G        H        I        K        L        M        N        P        Q        R        S        T        V        W        Y   
            m->m     m->i     m->d     i->m     i->i     d->m     d->d
  COMPO   2.50722  2.78727  3.10589  2.67535  3.42700  3.22310  3.75380  2.85829  2.61863  2.58752  3.42505  3.09628  3.66205  3.03113  2.87439  2.68452  2.88959  2.64334  5.03437  3.43005
          2.68618  4.42225  2.77519  2.73123  3.46354  2.40513  3.72494  3.29354  2.67741  2.69355  4.24690  2.90347  2.73739  3.18146  2.89801  2.37887  2.77519  2.98518  4.58477  3.61503
          0.01945  4.34558  5.06793  0.61958  0.77255  0.00000        *
      1   3.42313  4.90860  4.60762  4.26416  3.52111  4.22015  4.88991  2.75021  4.00177  2.06435  0.69198  4.47517  4.70490  4.36261  4.14564  3.80919  3.74942  2.80751  5.40790  4.20307      1 M - - -
          2.68618  4.42225  2.77519  2.73123  3.46354  2.40513  3.72494  3.29354  2.67741  2.69355  4.24690  2.90347  2.73739  3.18146  2.89801  2.37887  2.77519  2.98518  4.58477  3.61503
          0.01945  4.34558  5.06793  0.61958  0.77255  0.48576  0.95510
      2   3.33560  5.41603  3.72995  3.05855  4.93043  3.88875  3.81225  4.27231  0.78216  3.67356  4.56099  3.43583  4.26301  2.94763  2.01443  3.32317  3.49115  3.95381  5.66670  4.53442      2 k - - -
          2.68618  4.42225  2.77519  2.73123  3.46354  2.40513  3.72494  3.29354  2.67741  2.69355  4.24690  2.90347  2.73739  3.18146  2.89801  2.37887  2.77519  2.98518  4.58477  3.61503
          0.01945  4.34558  5.06793  0.61958  0.77255  0.48576  0.95510
      3   1.88813  4.33297  3.93943  3.41253  3.66777  3.64506  4.24410  2.55725  3.33728  2.45444  3.60483  3.68577  4.14546  3.62708  3.62955  2.98227  1.91252  1.74629  5.19915  3.98559      3 v - - -
          2.68618  4.42225  2.77519  2.73123  3.46354  2.40513  3.72494  3.29354  2.67741  2.69355  4.24690  2.90347  2.73739  3.18146  2.89801  2.37887  2.77519  2.98518  4.58477  3.61503
          0.01945  4.34558  5.06793  0.61958  0.77255  0.48576  0.95510
      4   1.09670  4.34354  3.88466  3.41282  3.88616  3.43488  4.29947  2.88352  3.33537  2.63919  3.82532  3.62768  4.04516  3.64213  3.62996  2.70182  2.88006  2.22317  5.37978  4.16381      4 a - - -
          2.68618  4.42225  2.77519  2.73123  3.46354  2.40513  3.72494  3.29354  2.67741  2.69355  4.24690  2.90347  2.73739  3.18146  2.89801  2.37887  2.77519  2.98518  4.58477  3.61503
          0.01945  4.34558  5.06793  0.61958  0.77255  0.48576  0.95510
      5   3.06753  4.39358  4.86330  4.31848  3.13247  4.37558  4.81872  1.27211  4.19666  2.29074  3.46098  4.46368  4.69543  4.40413  4.33440  3.43940  3.31601  1.22926  5.33191  4.12274      5 v - - -
          2.68619  4.42226  2.77521  2.73125  3.46355  2.40514  3.72474  3.29341  2.67742  2.69356  4.24691  2.90348  2.73741  3.18148  2.89802  2.37888  2.77521  2.98509  4.58478  3.61504
          0.10140  3.27640  2.83597  0.76533  0.62582  0.48576  0.95510
      6   2.74091  4.32328  4.64426  4.07738  3.25268  4.19438  4.57643  1.33934  3.94976  1.67141  3.30993  4.24591  4.51942  4.14859  4.09307  3.33003  3.19618  1.79430  5.12765  3.94946      9 i - - -
          2.68618  4.42225  2.77519  2.73123  3.46354  2.40513  3.72494  3.29354  2.67741  2.69355  4.24690  2.90347  2.73739  3.18146  2.89801  2.37887  2.77519  2.98518  4.58477  3.61503
          0.02053  4.29179  5.01414  0.61958  0.77255  0.47347  0.97508
      7   3.04976  4.55028  4.38544  3.89076  3.32680  4.09080  4.51893  2.33782  3.68507  0.86890  3.27113  4.12496  4.48924  3.98846  3.87575  3.02219  3.32432  2.41454  5.13826  3.91165     10 l - - -
          2.68620  4.42181  2.77522  2.73125  3.46356  2.40515  3.72497  3.29356  2.67743  2.69357  4.24692  2.90349  2.73742  3.18148  2.89803  2.37874  2.77522  2.98515  4.58479  3.61505
          0.17401  2.12141  3.22256  0.29990  1.35052  0.47278  0.97621
      8   1.81370  4.27263  4.13916  3.57957  3.44699  3.65546  4.26164  2.20676  3.48101  1.92082  3.39460  3.83714  4.25748  3.73950  3.71746  3.16922  3.02197  1.69487  5.02639  3.82514     12 v - - -
          2.68618  4.42225  2.77519  2.73123  3.46354  2.40513  3.72494  3.29354  2.67741  2.69355  4.24690  2.90347  2.73739  3.18146  2.89801  2.37887  2.77519  2.98518  4.58477  3.61503
          0.02012  4.31205  5.03439  0.61958  0.77255  0.45734  1.00230
      9   2.82835  4.47629  4.94584  4.38410  3.00253  4.45921  4.84923  1.18045  4.25722  1.58030  3.26293  4.54008  4.73338  4.40823  4.36587  3.79941  3.39464  1.87091  5.28119  4.13436     13 i - - -
          2.68618  4.42225  2.77519  2.73123  3.46354  2.40513  3.72494  3.29354  2.67741  2.69355  4.24690  2.90347  2.73739  3.18146  2.89801  2.37887  2.77519  2.98518  4.58477  3.61503
          0.01945  4.34558  5.06793  0.61958  0.77255  0.48576  0.95510
     10   1.68110  4.27076  3.87120  3.33236  3.54198  3.48405  4.11992  2.69050  3.25456  2.20607  3.51280  3.60749  4.07627  3.53337  3.53503  2.74804  2.75176  1.81747  5.03617  3.82660     14 a - - -
          2.68618  4.42225  2.77519  2.73123  3.46354  2.40513  3.72494  3.29354  2.67741  2.69355  4.24690  2.90347  2.73739  3.18146  2.89801  2.37887  2.77519  2.98518  4.58477  3.61503
          0.01945  4.34558  5.06793  0.61958  0.77255  0.48576  0.95510
     11   3.47668  4.75311  5.23950  4.67541  3.29938  4.81804  5.17170  1.99639  4.54867  0.82233  2.85247  4.89282  4.97505  4.60535  4.62458  4.17967  3.69961  1.83090  5.40824  4.36919     15 l - - -
          2.68618  4.42225  2.77519  2.73123  3.46354  2.40513  3.72494  3.29354  2.67741  2.69355  4.24690  2.90347  2.73739  3.18146  2.89801  2.37887  2.77519  2.98518  4.58477  3.61503
          0.01945  4.34558  5.06793  0.61958  0.77255  0.48576  0.95510
     12   2.04767  4.21718  4.07132  3.50220  3.21808  3.79829  4.13163  2.40099  3.39995  2.37560  3.34010  3.75259  4.18110  3.64700  3.62354  3.01857  2.95387  1.44915  4.87054  3.14183     16 v - - -
          2.68618  4.42225  2.77519  2.73123  3.46354  2.40513  3.72494  3.29354  2.67741  2.69355  4.24690  2.90347  2.73739  3.18146  2.89801  2.37887  2.77519  2.98518  4.58477  3.61503
          0.01945  4.34558  5.06793  0.61958  0.77255  0.48576  0.95510
     13   1.90065  4.30104  4.08187  3.63027  3.81817  3.51795  4.42098  2.64000  3.55402  2.76691  3.75369  3.77878  3.61010  3.82978  3.80181  2.91560  2.80260  1.15658  5.35706  4.15811     17 v - - -
          2.68618  4.42225  2.77519  2.73123  3.46354  2.40513  3.72494  3.29354  2.67741  2.69355  4.24690  2.90347  2.73739  3.18146  2.89801  2.37887  2.77519  2.98518  4.58477  3.61503
          0.01945  4.34558  5.06793  0.61958  0.77255  0.48576  0.95510
     14   2.56856  3.49235  4.44028  3.84224  3.06777  3.84050  4.16972  1.80809  3.67471  1.74947  3.19122  3.93053  4.20188  3.84663  3.76027  2.95159  2.91568  1.98501  4.72699  3.21824     18 l - - -
          2.68618  4.42225  2.77519  2.73123  3.46354  2.40513  3.72494  3.29354  2.67741  2.69355  4.24690  2.90347  2.73739  3.18146  2.89801  2.37887  2.77519  2.98518  4.58477  3.61503
          0.01945  4.34558  5.06793  0.61958  0.77255  0.48576  0.95510
     15   3.49627  4.77481  5.26266  4.69748  1.83845  4.76932  4.94163  1.88476  4.55359  0.98273  3.00124  4.84481  4.92525  4.54654  4.57562  4.12414  3.71063  2.48162  5.12708  3.93046     19 l - - -
          2.68618  4.42225  2.77519  2.73123  3.46354  2.40513  3.72494  3.29354  2.67741  2.69355  4.24690  2.90347  2.73739  3.18146  2.89801  2.37887  2.77519  2.98518  4.58477  3.61503
          0.01945  4.34558  5.06793  0.61958  0.77255  0.48576  0.95510
     16   1.79645  4.34421  3.56920  2.88783  3.49974  2.96741  3.90850  2.43363  2.95496  2.57078  2.89011  3.39488  4.01247  3.25451  3.29763  2.76359  2.77623  2.52682  4.95218  3.72234     20 a - - -
          2.68618  4.42225  2.77519  2.73123  3.46354  2.40513  3.72494  3.29354  2.67741  2.69355  4.24690  2.90347  2.73739  3.18146  2.89801  2.37887  2.77519  2.98518  4.58477  3.61503
          0.01945  4.34558  5.06793  0.61958  0.77255  0.48576  0.95510
     17   2.83304  4.47983  4.91323  4.38613  3.71944  4.50699  5.03365  1.71778  4.28004  2.31465  3.15592  4.58136  4.82162  4.52522  4.46399  3.86900  3.41850  0.86037  5.57944  4.38447     21 v - - -
          2.68618  4.42225  2.77519  2.73123  3.46354  2.40513  3.72494  3.29354  2.67741  2.69355  4.24690  2.90347  2.73739  3.18146  2.89801  2.37887  2.77519  2.98518  4.58477  3.61503
          0.01945  4.34558  5.06793  0.61958  0.77255  0.48576  0.95510
     18   2.48820  5.03681  2.96107  2.42659  4.33917  3.46077  2.53277  3.78500  2.40323  3.32538  4.10480  2.79536  3.86162  2.15790  2.76289  2.36270  2.62015  3.40797  5.50680  4.13898     22 q - - -
          2.68618  4.42225  2.77519  2.73123  3.46354  2.40513  3.72494  3.29354  2.67741  2.69355  4.24690  2.90347  2.73739  3.18146  2.89801  2.37887  2.77519  2.98518  4.58477  3.61503
          0.01945  4.34558  5.06793  0.61958  0.77255  0.48576  0.95510
     19   3.07255  5.69749  1.69672  1.16598  4.98827  3.11543  3.89496  4.51763  2.87298  3.98399  4.80556  2.84629  3.99525  2.72420  3.46401  2.95507  3.34959  4.06901  6.13070  4.61791     23 e - - -
          2.68618  4.42225  2.77519  2.73123  3.46354  2.40513  3.72494  3.29354  2.67741  2.69355  4.24690  2.90347  2.73739  3.18146  2.89801  2.37887  2.77519  2.98518  4.58477  3.61503
          0.01945  4.34558  5.06793  0.61958  0.77255  0.48576  0.95510
     20   1.30925  4.33129  3.77030  3.25455  3.77733  3.45015  4.15350  2.72093  3.19624  2.81032  3.72530  3.52987  4.00821  3.49163  3.51626  2.53646  2.51123  2.27688  5.23843  4.01925     24 a - - -
          2.68618  4.42225  2.77519  2.73123  3.46354  2.40513  3.72494  3.29354  2.67741  2.69355  4.24690  2.90347  2.73739  3.18146  2.89801  2.37887  2.77519  2.98518  4.58477  3.61503
          0.01945  4.34558  5.06793  0.61958  0.77255  0.48576  0.95510
     21   2.62259  5.11655  1.95922  2.06539  4.42571  3.43758  3.65210  3.70469  2.41473  3.11807  4.16937  2.55164  3.84683  2.69902  2.90526  2.65758  2.75194  3.48805  5.56938  3.89711     25 d - - -
          2.68618  4.42225  2.77519  2.73123  3.46354  2.40513  3.72494  3.29354  2.67741  2.69355  4.24690  2.90347  2.73739  3.18146  2.89801  2.37887  2.77519  2.98518  4.58477  3.61503
          0.01945  4.34558  5.06793  0.61958  0.77255  0.48576  0.95510
     22   1.43109  4.56075  3.15081  2.76111  3.87378  3.26671  3.85760  3.25663  2.75848  2.93062  3.78710  3.20578  3.62597  3.08476  3.17173  2.66311  2.69014  2.84792  5.24178  3.47969     26 a - - -
          2.68620  4.42227  2.77522  2.73125  3.46356  2.40515  3.72497  3.29356  2.67743  2.69350  4.24692  2.90349  2.73742  3.18149  2.89788  2.37889  2.77522  2.98508  4.58479  3.61487
          0.11523  2.66553  3.23722  0.65255  0.73547  0.48576  0.95510
     23   2.48502  4.86100  2.91207  2.48364  4.14132  3.11293  3.69525  3.39774  2.49444  3.15942  3.96780  2.67852  3.86362  2.84275  2.88903  1.72675  2.81173  3.22619  5.39437  3.78115     29 s - - -
          2.68619  4.42226  2.77520  2.73124  3.46355  2.40513  3.72495  3.29355  2.67742  2.69356  4.24690  2.90347  2.73740  3.18147  2.89801  2.37881  2.77520  2.98519  4.58478  3.61490
          0.06616  2.85587  5.03439  0.43169  1.04815  0.45734  1.00230
     24   3.25164  0.33870  4.83258  4.69704  4.61983  3.75066  5.24539  3.87715  4.54205  3.75345  4.89786  4.56805  4.48887  4.86815  4.57234  3.52065  3.75861  3.58043  5.89783  4.89613     31 C - - -
          2.68621  4.42229  2.77523  2.73127  3.46357  2.40512  3.72498  3.29357  2.67744  2.69358  4.24693  2.90350  2.73738  3.18129  2.89795  2.37879  2.77523  2.98512  4.58480  3.61507
          0.21938  2.66450  2.06082  0.85857  0.55124  0.48576  0.95510
     25   1.98911  4.61045  2.93725  2.60214  3.24440  3.11344  3.71711  3.05910  2.58542  2.85001  3.70095  3.08968  3.88122  2.92256  2.70422  2.52948  2.84493  2.91687  5.15324  3.54238     35 a - - -
          2.68618  4.42225  2.77519  2.73123  3.46354  2.40513  3.72494  3.29354  2.67741  2.69355  4.24690  2.90347  2.73739  3.18146  2.89801  2.37887  2.77519  2.98518  4.58477  3.61503
          0.02216  4.21655  4.93890  0.61958  0.77255  0.39571  1.11842
     26   2.53051  5.03597  2.62622  2.34266  4.33611  3.19550  3.65598  3.78691  2.34826  3.19387  4.10163  2.94178  3.62035  2.77474  2.81945  1.88864  2.48036  3.40488  5.51053  4.13294     36 s - - -
          2.68618  4.42225  2.77519  2.73123  3.46354  2.40513  3.72494  3.29354  2.67741  2.69355  4.24690  2.90347  2.73739  3.18146  2.89801  2.37887  2.77519  2.98518  4.58477  3.61503
          0.13881  4.34558  2.14862  0.61958  0.77255  0.48576  0.95510
     27   2.76542  4.85458  3.25398  2.65994  4.12929  3.56315  3.70175  3.18914  2.24773  2.99664  3.95790  2.99241  3.95053  2.86518  1.51877  2.59794  2.98572  3.13968  5.33310  4.06070     37 r - - -
          2.68620  4.42227  2.77521  2.73125  3.46356  2.40514  3.72496  3.29346  2.67743  2.69357  4.24691  2.90348  2.73741  3.18148  2.89796  2.37885  2.77521  2.98510  4.58438  3.61505
          0.13100  2.15674  4.95100  0.32385  1.28504  0.40228  1.10501
     28   3.25164  0.33870  4.83258  4.69704  4.61983  3.75066  5.24539  3.87715  4.54205  3.75345  4.89786  4.56805  4.48887  4.86815  4.57234  3.52065  3.75861  3.58043  5.89783  4.89613     39 C - - -
          2.68618  4.42225  2.77519  2.73123  3.46354  2.40513  3.72494  3.29354  2.67741  2.69355  4.24690  2.90347  2.73739  3.18146  2.89801  2.37887  2.77519  2.98518  4.58477  3.61503
          0.01945  4.34558  5.06793  0.61958  0.77255  0.48576  0.95510
     29   2.84936  5.19767  3.13804  2.56553  4.58014  3.57529  3.68468  4.00265  1.46571  3.48008  4.27094  2.81531  3.43895  2.79987  2.00701  2.51782  3.06255  3.61806  5.58965  4.27911     40 k - - -
          2.68618  4.42225  2.77519  2.73123  3.46354  2.40513  3.72494  3.29354  2.67741  2.69355  4.24690  2.90347  2.73739  3.18146  2.89801  2.37887  2.77519  2.98518  4.58477  3.61503
          0.01945  4.34558  5.06793  0.61958  0.77255  0.48576  0.95510
     30   2.42063  4.60733  3.08796  2.53866  3.66624  3.46705  3.57266  3.02020  2.64913  2.61921  3.69612  3.15002  3.92649  2.98265  2.79909  2.17750  2.78312  2.90598  4.50955  2.82034     41 s - - -
          2.68618  4.42225  2.77519  2.73123  3.46354  2.40513  3.72494  3.29354  2.67741  2.69355  4.24690  2.90347  2.73739  3.18146  2.89801  2.37887  2.77519  2.98518  4.58477  3.61503
          0.01945  4.34558  5.06793  0.61958  0.77255  0.48576  0.95510
     31   2.69148  4.86607  3.11227  2.54253  4.10707  3.51661  3.16808  3.20825  2.13990  3.11894  3.93873  3.05132  3.90235  2.84967  1.98723  2.64446  2.73858  3.09852  5.35485  3.13816     42 r - - -
          2.68618  4.42225  2.77519  2.73123  3.46354  2.40513  3.72494  3.29354  2.67741  2.69355  4.24690  2.90347  2.73739  3.18146  2.89801  2.37887  2.77519  2.98518  4.58477  3.61503
          0.01945  4.34558  5.06793  0.61958  0.77255  0.48576  0.95510
     32   3.25164  0.33870  4.83258  4.69704  4.61983  3.75066  5.24539  3.87715  4.54205  3.75345  4.89786  4.56805  4.48887  4.86815  4.57234  3.52065  3.75861  3.58043  5.89783  4.89613     43 C - - -
          2.68618  4.42225  2.77520  2.73123  3.46354  2.40513  3.72495  3.29354  2.67741  2.69355  4.24690  2.90347  2.73740  3.18147  2.89801  2.37887  2.77513  2.98519  4.58477  3.61503
          0.06999  3.44441  3.33336  0.51875  0.90452  0.48576  0.95510
     33   2.46707  4.71835  3.13476  2.52587  3.29472  3.29584  3.71815  3.32340  2.46319  2.96278  3.80101  3.07584  3.89498  2.90042  2.08145  2.44591  2.73845  3.03357  5.24424  3.26637     45 r - - -
          2.68618  4.42225  2.77519  2.73123  3.46354  2.40513  3.72494  3.29354  2.67741  2.69355  4.24690  2.90347  2.73739  3.18146  2.89801  2.37887  2.77519  2.98518  4.58477  3.61503
          0.02004  4.31576  5.03811  0.61958  0.77255  0.52792  0.89119
     34   2.09529  4.74593  3.10671  2.54868  3.76245  2.89597  3.55240  3.24937  2.53432  2.99448  3.82632  2.55985  3.88430  2.88087  2.58475  2.65620  2.87388  2.92963  5.26767  3.39305     46 a - - -
          2.68618  4.42225  2.77519  2.73123  3.46354  2.40513  3.72494  3.29354  2.67741  2.69355  4.24690  2.90347  2.73739  3.18146  2.89801  2.37887  2.77519  2.98518  4.58477  3.61503
          0.02004  4.31576  5.03811  0.61958  0.77255  0.46028  0.99725
     35   3.22351  5.34145  3.70835  2.98448  4.84453  3.84760  3.76192  4.16143  1.62607  3.58862  4.45329  3.37435  4.20442  2.89148  1.06685  3.21707  2.97810  3.83763  5.62258  4.47134     47 r - - -
          2.68618  4.42225  2.77519  2.73123  3.46354  2.40513  3.72494  3.29354  2.67741  2.69355  4.24690  2.90347  2.73739  3.18146  2.89801  2.37887  2.77519  2.98518  4.58477  3.61503
          0.01945  4.34558  5.06793  0.61958  0.77255  0.48576  0.95510
     36   2.87933  5.11335  3.09904  2.63241  4.53658  1.74502  3.76888  3.95055  2.21116  3.46923  4.28840  2.83242  4.00190  2.90651  1.82061  2.88396  3.11885  3.58280  5.60694  4.31510     48 g - - -
          2.68618  4.42225  2.77519  2.73123  3.46354  2.40513  3.72494  3.29354  2.67741  2.69355  4.24690  2.90347  2.73739  3.18146  2.89801  2.37887  2.77519  2.98518  4.58477  3.61503
          0.01945  4.34558  5.06793  0.61958  0.77255  0.48576  0.95510
     37   3.25164  0.33870  4.83258  4.69704  4.61983  3.75066  5.24539  3.87715  4.54205  3.75345  4.89786  4.56805  4.48887  4.86815  4.57234  3.52065  3.75861  3.58043  5.89783  4.89613     50 C - - -
          2.68618  4.42225  2.77519  2.73123  3.46354  2.40513  3.72494  3.29354  2.67741  2.69355  4.24690  2.90347  2.73739  3.18146  2.89801  2.37887  2.77519  2.98518  4.58477  3.61503
          0.01945  4.34558  5.06793  0.61958  0.77255  0.48576  0.95510
     38   2.60985  5.13683  3.04013  2.43554  4.47283  2.42774  3.49340  3.90948  2.00150  3.41404  4.19635  3.00827  3.91259  2.69725  1.92150  2.65204  2.99010  3.52623  5.55571  4.21337     52 r - - -
          2.68618  4.42225  2.77519  2.73123  3.46354  2.40513  3.72494  3.29354  2.67741  2.69355  4.24690  2.90347  2.73739  3.18146  2.89801  2.37887  2.77519  2.98518  4.58477  3.61503
          0.01945  4.34558  5.06793  0.61958  0.77255  0.48576  0.95510
     39   2.32191  4.59330  3.12337  2.69988  3.51035  2.79066  3.79217  3.16211  2.70028  2.83489  3.69895  3.01173  3.94346  2.90632  3.11784  2.73937  2.89871  2.90004  5.13884  2.07423     53 y - - -
          2.68618  4.42225  2.77519  2.73123  3.46354  2.40513  3.72494  3.29354  2.67741  2.69355  4.24690  2.90347  2.73739  3.18146  2.89801  2.37887  2.77519  2.98518  4.58477  3.61503
          0.01945  4.34558  5.06793  0.61958  0.77255  0.48576  0.95510
     40   3.91101  5.10950  4.92285  4.61843  1.76714  4.64191  3.63627  3.68937  4.44432  3.03912  4.26270  4.29412  4.94044  4.37025  4.44633  3.54940  4.12512  3.57559  3.49039  0.68770     54 Y - - -
          2.68618  4.42225  2.77519  2.73123  3.46354  2.40513  3.72494  3.29354  2.67741  2.69355  4.24690  2.90347  2.73739  3.18146  2.89801  2.37887  2.77519  2.98518  4.58477  3.61503
          0.01945  4.34558  5.06793  0.61958  0.77255  0.48576  0.95510
     41   2.04723  4.14183  3.83945  3.51716  2.83118  3.76682  4.07089  2.40690  3.26414  2.06113  2.67825  3.73719  4.13424  3.62712  3.59259  3.05237  2.89497  1.91578  4.76403  3.57146     55 v - - -
          2.68618  4.42225  2.77519  2.73123  3.46354  2.40513  3.72494  3.29354  2.67741  2.69355  4.24690  2.90347  2.73739  3.18146  2.89801  2.37887  2.77519  2.98518  4.58477  3.61503
          0.01945  4.34558  5.06793  0.61958  0.77255  0.48576  0.95510
     42   1.87086  2.31565  3.86226  3.32461  3.54309  3.48957  4.09368  2.90661  3.23992  2.64076  3.54183  3.56678  4.00812  3.51381  3.51361  1.96843  2.87362  2.65606  3.67435  3.80132     56 a - - -
          2.68618  4.42225  2.77519  2.73123  3.46354  2.40513  3.72494  3.29354  2.67741  2.69355  4.24690  2.90347  2.73739  3.18146  2.89801  2.37887  2.77519  2.98518  4.58477  3.61503
          0.01945  4.34558  5.06793  0.61958  0.77255  0.48576  0.95510
     43   2.12225  4.18542  3.90749  3.33036  3.16239  3.49392  4.00481  2.42560  3.23750  2.38477  3.30184  3.61312  4.08493  3.49175  3.25889  2.86659  2.87873  1.66233  4.79745  3.27311     57 v - - -
          2.68618  4.42225  2.77519  2.73123  3.46354  2.40513  3.72494  3.29354  2.67741  2.69355  4.24690  2.90347  2.73739  3.18146  2.89801  2.37887  2.77519  2.98518  4.58477  3.61503
          0.01945  4.34558  5.06793  0.61958  0.77255  0.48576  0.95510
     44   2.64731  3.61465  3.25205  2.63817  3.66778  3.54777  3.60387  2.83561  2.54038  2.45367  3.67616  2.88049  3.93274  2.75520  2.44713  2.64724  2.70946  2.78596  5.13543  3.47765     58 r - - -
          2.68618  4.42225  2.77519  2.73123  3.46354  2.40513  3.72494  3.29354  2.67741  2.69355  4.24690  2.90347  2.73739  3.18146  2.89801  2.37887  2.77519  2.98518  4.58477  3.61503
          0.01945  4.34558  5.06793  0.61958  0.77255  0.48576  0.95510
     45   2.65511  4.48296  3.38096  2.81519  3.08406  3.59013  3.57364  2.84151  2.55050  2.70151  3.58021  3.13409  3.97182  3.09614  2.20738  2.72895  2.88604  2.69952  4.50437  2.59358     59 r - - -
          2.68621  4.42228  2.77511  2.73126  3.46357  2.40515  3.72497  3.29338  2.67743  2.69358  4.24692  2.90349  2.73742  3.18149  2.89791  2.37889  2.77522  2.98507  4.58480  3.61506
          0.05365  3.08039  5.06793  0.92778  0.50324  0.48576  0.95510
     46   2.58372  4.09119  2.92881  2.56088  3.22900  2.54053  3.56090  3.35715  2.54891  2.85684  3.82458  2.79499  3.68269  2.89286  2.45716  2.65834  2.88057  3.06170  5.26789  3.42710     64 r - - -
          2.68618  4.42225  2.77519  2.73123  3.46354  2.40513  3.72494  3.29354  2.67741  2.69355  4.24690  2.90347  2.73739  3.18146  2.89801  2.37887  2.77519  2.98518  4.58477  3.61503
          0.01945  4.34558  5.06793  0.61958  0.77255  0.48576  0.95510
     47   2.56944  3.95380  3.13883  2.59051  3.81981  2.43897  3.54204  3.20684  2.58625  2.71151  3.72132  3.13304  3.26090  2.87356  2.73965  2.75186  2.87954  2.93618  3.38604  3.45925     65 g - - -
          2.68618  4.42225  2.77519  2.73123  3.46354  2.40513  3.72494  3.29354  2.67741  2.69355  4.24690  2.90347  2.73739  3.18146  2.89801  2.37887  2.77519  2.98518  4.58477  3.61503
          0.01945  4.34558  5.06793  0.61958  0.77255  0.48576  0.95510
     48   2.67145  4.79587  3.12170  2.55852  2.90709  3.51352  3.24064  3.42325  2.30988  2.86544  3.87314  2.85029  3.90081  2.87693  2.16350  2.66342  2.51000  3.12038  5.30306  3.98948     66 r - - -
          2.68618  4.42225  2.77519  2.73123  3.46354  2.40513  3.72494  3.29354  2.67741  2.69355  4.24690  2.90347  2.73739  3.18146  2.89801  2.37887  2.77519  2.98518  4.58477  3.61503
          0.01945  4.34558  5.06793  0.61958  0.77255  0.48576  0.95510
     49   2.63698  2.02879  3.51710  3.19600  3.36829  3.66467  3.96487  2.60513  3.12217  2.45375  3.36162  3.34180  4.05175  3.39539  3.40796  2.73823  2.70683  2.34590  4.84817  2.91428     67 c - - -
          2.68618  4.42225  2.77519  2.73123  3.46354  2.40513  3.72494  3.29354  2.67741  2.69355  4.24690  2.90347  2.73739  3.18146  2.89801  2.37887  2.77519  2.98518  4.58477  3.61503
          0.01945  4.34558  5.06793  0.61958  0.77255  0.48576  0.95510
     50   3.34745  4.69242  4.70050  4.22592  2.17902  4.35225  3.91746  2.48786  4.07583  2.05378  3.57737  4.20132  4.66061  4.15321  4.16532  3.67632  3.57101  2.84116  4.14970  1.05980     68 y - - -
          2.68618  4.42225  2.77519  2.73123  3.46354  2.40513  3.72494  3.29354  2.67741  2.69355  4.24690  2.90347  2.73739  3.18146  2.89801  2.37887  2.77519  2.98518  4.58477  3.61503
          0.01945  4.34558  5.06793  0.61958  0.77255  0.48576  0.95510
     51   3.25164  0.33870  4.83258  4.69704  4.61983  3.75066  5.24539  3.87715  4.54205  3.75345  4.89786  4.56805  4.48887  4.86815  4.57234  3.52065  3.75861  3.58043  5.89783  4.89613     69 C - - -
          2.68618  4.42225  2.77519  2.73123  3.46354  2.40513  3.72494  3.29354  2.67741  2.69355  4.24690  2.90347  2.73739  3.18146  2.89801  2.37887  2.77519  2.98518  4.58477  3.61503
          0.01945  4.34558  5.06793  0.61958  0.77255  0.48576  0.95510
     52   2.81647  2.36981  3.35468  2.75237  4.21866  3.28318  3.76679  3.59842  1.58145  3.19226  4.03619  3.20625  4.00608  2.93076  2.23142  2.87714  3.04684  3.28998  5.40257  4.14526     70 k - - -
          2.68618  4.42225  2.77519  2.73123  3.46354  2.40513  3.72494  3.29354  2.67741  2.69355  4.24690  2.90347  2.73739  3.18146  2.89801  2.37887  2.77519  2.98518  4.58477  3.61503
          0.01945  4.34558  5.06793  0.61958  0.77255  0.48576  0.95510
     53   3.25164  0.33870  4.83258  4.69704  4.61983  3.75066  5.24539  3.87715  4.54205  3.75345  4.89786  4.56805  4.48887  4.86815  4.57234  3.52065  3.75861  3.58043  5.89783  4.89613     71 C - - -
          2.68618  4.42225  2.77519  2.73123  3.46354  2.40513  3.72494  3.29354  2.67741  2.69355  4.24690  2.90347  2.73739  3.18146  2.89801  2.37887  2.77519  2.98518  4.58477  3.61503
          0.01945  4.34558  5.06793  0.61958  0.77255  0.48576  0.95510
     54   2.66785  4.12259  4.19615  3.34813  2.10635  3.77940  4.05903  2.36162  3.47393  1.85149  3.22339  3.78315  4.14540  3.68102  3.51748  2.96699  2.89963  2.30437  4.68149  2.64118     72 l - - -
          2.68618  4.42225  2.77519  2.73123  3.46354  2.40513  3.72494  3.29354  2.67741  2.69355  4.24690  2.90347  2.73739  3.18146  2.89801  2.37887  2.77519  2.98518  4.58477  3.61503
          0.01945  4.34558  5.06793  0.61958  0.77255  0.48576  0.95510
     55   2.68892  5.09417  2.80923  2.41510  4.41170  3.22354  3.41217  3.86567  2.00329  3.15850  4.14685  2.84544  3.85836  2.75421  1.92429  2.59260  2.81846  3.37054  5.53695  4.16306     73 r - - -
          2.68618  4.42225  2.77519  2.73123  3.46354  2.40513  3.72494  3.29354  2.67741  2.69355  4.24690  2.90347  2.73739  3.18146  2.89801  2.37887  2.77519  2.98518  4.58477  3.61503
          0.01945  4.34558  5.06793  0.61958  0.77255  0.48576  0.95510
     56   2.86917  0.47055  4.61213  4.43687  4.59458  3.11547  5.05901  3.89646  4.28583  3.77570  4.76632  4.24482  4.26185  4.58865  4.36055  3.11551  3.39116  3.48927  5.89041  4.85106     74 C - - -
          2.68618  4.42225  2.77519  2.73123  3.46354  2.40513  3.72494  3.29354  2.67741  2.69355  4.24690  2.90347  2.73739  3.18146  2.89801  2.37887  2.77519  2.98518  4.58477  3.61503
          0.01945  4.34558  5.06793  0.61958  0.77255  0.48576  0.95510
     57   1.60829  4.70034  3.18316  2.66904  4.22512  2.71843  3.84554  3.64760  2.66034  3.25671  4.06625  3.03060  3.56665  3.00992  2.64004  2.27405  2.68027  3.26358  5.49248  4.18029     76 a - - -
          2.68618  4.42225  2.77519  2.73123  3.46354  2.40513  3.72494  3.29354  2.67741  2.69355  4.24690  2.90347  2.73739  3.18146  2.89801  2.37887  2.77519  2.98518  4.58477  3.61503
          0.01945  4.34558  5.06793  0.61958  0.77255  0.48576  0.95510
     58   2.21662  4.77001  3.11221  2.58850  4.19513  2.97060  3.78132  3.44118  2.58870  3.22028  4.02827  2.58608  3.87365  2.93688  2.89848  1.74209  2.65280  3.25275  5.45491  4.12923     77 s - - -
          2.68618  4.42225  2.77519  2.73123  3.46354  2.40513  3.72494  3.29354  2.67741  2.69355  4.24690  2.90347  2.73739  3.18146  2.89801  2.37887  2.77519  2.98518  4.58477  3.61503
          0.01945  4.34558  5.06793  0.61958  0.77255  0.48576  0.95510
     59   2.93731  5.46837  1.65043  1.39423  4.75079  3.22754  3.81697  4.26006  2.71552  3.75554  4.55473  2.87169  3.94986  2.95654  3.26317  2.85735  3.19741  3.83802  5.90708  3.51928     78 e - - -
          2.68618  4.42225  2.77519  2.73123  3.46354  2.40513  3.72494  3.29354  2.67741  2.69355  4.24690  2.90347  2.73739  3.18146  2.89801  2.37887  2.77519  2.98518  4.58477  3.61503
          0.01945  4.34558  5.06793  0.61958  0.77255  0.48576  0.95510
     60   2.70553  4.95752  2.98776  2.49876  4.26784  3.46781  2.44161  3.70976  2.47350  3.28105  4.08554  3.01615  3.89653  2.42826  2.91148  1.90630  2.49464  3.35436  5.48136  4.13416     79 s - - -
          2.68618  4.42225  2.77519  2.73123  3.46354  2.40513  3.72494  3.29354  2.67741  2.69355  4.24690  2.90347  2.73739  3.18146  2.89801  2.37887  2.77519  2.98518  4.58477  3.61503
          0.01945  4.34558  5.06793  0.61958  0.77255  0.48576  0.95510
     61   2.58077  4.21601  3.58501  3.24507  2.53537  3.69179  3.97142  2.55634  3.16601  2.41609  3.32808  3.47905  4.06724  3.42951  3.43605  2.91388  2.02341  2.30583  4.80881  2.68724     80 t - - -
          2.68618  4.42225  2.77519  2.73123  3.46354  2.40513  3.72494  3.29354  2.67741  2.69355  4.24690  2.90347  2.73739  3.18146  2.89801  2.37887  2.77519  2.98518  4.58477  3.61503
          0.01945  4.34558  5.06793  0.61958  0.77255  0.48576  0.95510
     62   2.64828  4.08264  4.27740  3.68298  2.24996  3.77739  4.08930  2.28106  3.53472  2.12262  2.25370  3.67906  4.14336  3.72647  3.65949  2.89907  2.62129  2.26324  4.69423  3.21025     81 l - - -
          2.68610  4.42227  2.77521  2.73125  3.46356  2.40507  3.72496  3.29356  2.67733  2.69357  4.24692  2.90349  2.73741  3.18148  2.89803  2.37889  2.77521  2.98520  4.58479  3.61505
          0.05209  3.11310  5.06793  0.79053  0.60441  0.48576  0.95510
     63   2.90340  5.24028  2.96272  2.54217  4.63564  3.54624  3.74623  4.06629  1.29979  3.55371  4.35933  2.19918  3.98904  2.79957  2.67452  2.68931  3.04715  3.68020  5.67008  4.34732     85 k - - -
          2.68618  4.42225  2.77519  2.73123  3.46354  2.40513  3.72494  3.29354  2.67741  2.69355  4.24690  2.90347  2.73739  3.18146  2.89801  2.37887  2.77519  2.98518  4.58477  3.61503
          0.01945  4.34558  5.06793  0.61958  0.77255  0.48576  0.95510
     64   2.76398  4.19973  4.32269  3.74574  1.96473  3.89978  4.20949  1.65739  3.60983  2.19726  3.26705  3.44265  4.26146  3.81946  3.76389  3.20203  2.81794  2.15794  4.81644  3.59057     86 i - - -
          2.68618  4.42225  2.77519  2.73123  3.46354  2.40513  3.72494  3.29354  2.67741  2.69355  4.24690  2.90347  2.73739  3.18146  2.89801  2.37887  2.77519  2.98518  4.58477  3.61503
          0.05066  4.34558  3.31229  0.61958  0.77255  0.48576  0.95510
     65   2.57201  4.92068  2.70742  2.46647  4.27120  2.07390  3.48774  3.70657  2.53841  3.15746  4.08540  2.98753  2.50022  2.87354  3.01234  2.53237  2.83602  3.34072  5.50131  4.14635     87 g - - -
          2.68618  4.42225  2.77519  2.73123  3.46354  2.40513  3.72494  3.29354  2.67741  2.69355  4.24690  2.90347  2.73739  3.18146  2.89801  2.37887  2.77519  2.98518  4.58477  3.61503
          0.34637  4.31498  1.27518  0.61958  0.77255  0.52898  0.88966
     66   2.64342  4.77752  3.06715  2.39063  4.01242  3.45438  2.68611  3.42140  2.30299  2.80752  3.85426  2.99648  3.84027  2.65993  2.30283  2.68799  2.86544  2.82271  5.25062  3.94844     88 r - - -
          2.68630  4.42243  2.77530  2.73094  3.46372  2.40525  3.72513  3.29357  2.67753  2.69373  4.24565  2.90322  2.73758  3.18158  2.89819  2.37889  2.77516  2.98431  4.58495  3.61521
          0.56802  0.85701  4.71865  1.00774  0.45420  0.32688  1.27716
     67   2.53190  5.06233  2.76870  1.98749  4.36765  3.44090  3.63398  3.44458  2.30183  3.35027  4.11428  2.92584  3.83463  2.48264  2.71587  2.42445  2.44511  3.22689  5.51947  4.13436     93 e - - -
          2.68618  4.42225  2.77519  2.73123  3.46354  2.40513  3.72494  3.29354  2.67741  2.69355  4.24690  2.90347  2.73739  3.18146  2.89801  2.37887  2.77519  2.98518  4.58477  3.61503
          0.01964  4.33562  5.05797  0.61958  0.77255  0.50018  0.93247
     68   2.63700  5.04830  2.91534  2.41169  4.34827  3.20173  3.48580  3.64156  2.30605  3.33736  4.11780  2.13413  2.41476  2.66864  2.89613  2.55708  2.92231  3.41813  5.52106  4.14810     94 n - - -
          2.68618  4.42225  2.77519  2.73123  3.46354  2.40513  3.72494  3.29354  2.67741  2.69355  4.24690  2.90347  2.73739  3.18146  2.89801  2.37887  2.77519  2.98518  4.58477  3.61503
          0.01964  4.33562  5.05797  0.61958  0.77255  0.50018  0.93247
     69   2.71957  5.13507  2.96368  1.77413  4.46526  3.47683  3.64882  3.91880  2.27994  3.24074  4.18791  2.95732  3.87313  2.40469  2.22577  2.52424  2.77459  3.51942  5.56406  4.19433     95 e - - -
          2.68618  4.42225  2.77519  2.73123  3.46354  2.40513  3.72494  3.29354  2.67741  2.69355  4.24690  2.90347  2.73739  3.18146  2.89801  2.37887  2.77519  2.98518  4.58477  3.61503
          0.01964  4.33562  5.05797  0.61958  0.77255  0.50018  0.93247
     70   2.65613  4.82293  3.05863  2.16928  4.05622  2.43087  3.69870  3.03802  2.50491  3.08033  3.90064  2.76928  3.88064  2.77575  2.82415  2.64816  2.82626  2.56801  5.33437  4.00754     96 e - - -
          2.68618  4.42225  2.77519  2.73123  3.46354  2.40513  3.72494  3.29354  2.67741  2.69355  4.24690  2.90347  2.73739  3.18146  2.89801  2.37887  2.77519  2.98518  4.58477  3.61503
          0.07777  4.33562  2.78500  0.61958  0.77255  0.50018  0.93247
     71   2.67184  5.12346  2.51660  1.82943  4.44063  3.41645  3.63316  3.60610  2.27602  3.41637  4.17555  2.89257  3.82870  2.52328  2.88144  2.17792  2.90583  3.38271  5.57129  4.17198     97 e - - -
          2.68618  4.42225  2.77519  2.73123  3.46354  2.40513  3.72494  3.29354  2.67741  2.69355  4.24690  2.90347  2.73739  3.18146  2.89801  2.37887  2.77519  2.98518  4.58477  3.61503
          0.02081  4.27866  5.00100  0.61958  0.77255  0.57640  0.82535
     72   2.64326  4.95541  2.64503  2.07789  2.97239  3.18834  3.64525  3.66347  2.34385  3.22838  4.01757  2.94476  3.83758  2.77417  2.75466  2.24002  2.87528  3.30572  5.43463  3.73851     98 e - - -
          2.68618  4.42225  2.77519  2.73123  3.46354  2.40513  3.72494  3.29354  2.67741  2.69355  4.24690  2.90347  2.73739  3.18146  2.89801  2.37887  2.77519  2.98518  4.58477  3.61503
          0.03205  4.27866  4.03548  0.61958  0.77255  0.45366  1.00868
     73   2.65017  4.92942  2.81208  2.38709  4.19148  3.35691  3.66231  3.62211  2.44264  3.07523  2.92460  2.68575  2.63410  2.42905  2.91458  2.62245  2.80092  3.13125  5.41639  4.06266     99 e - - -
          2.68618  4.42225  2.77519  2.73123  3.46354  2.40513  3.72494  3.29354  2.67741  2.69355  4.24690  2.90347  2.73739  3.18146  2.89801  2.37887  2.77519  2.98518  4.58477  3.61503
          0.01985  4.32523  5.04757  0.61958  0.77255  0.51486  0.91026
     74   2.60360  4.96563  2.82057  2.19644  4.24096  3.45403  3.65381  3.67838  2.42388  3.10261  3.38107  2.95885  3.57894  2.78110  2.60275  1.92075  2.75072  3.31870  5.44564  4.08374    100 s - - -
          2.68618  4.42225  2.77519  2.73123  3.46354  2.40513  3.72494  3.29354  2.67741  2.69355  4.24690  2.90347  2.73739  3.18146  2.89801  2.37887  2.77519  2.98518  4.58477  3.61503
          0.01985  4.32523  5.04757  0.61958  0.77255  0.51486  0.91026
     75   2.78216  5.29555  2.30151  1.58440  4.61733  3.41613  3.45235  4.10513  2.45868  3.58958  4.35363  2.87936  3.87884  2.20002  3.01062  2.59949  2.85259  3.67587  5.73119  4.30330    101 e - - -
          2.68618  4.42225  2.77519  2.73123  3.46354  2.40513  3.72494  3.29354  2.67741  2.69355  4.24690  2.90347  2.73739  3.18146  2.89801  2.37887  2.77519  2.98518  4.58477  3.61503
          0.01985  4.32523  5.04757  0.61958  0.77255  0.51486  0.91026
     76   2.82643  4.27179  4.31385  3.29212  2.99988  3.95998  4.26504  2.08177  3.60591  1.77346  1.75253  3.94554  4.29817  3.81087  3.77705  3.25492  2.94851  2.32664  4.88532  3.71852    102 m - - -
          2.68618  4.42225  2.77519  2.73123  3.46354  2.40513  3.72494  3.29354  2.67741  2.69355  4.24690  2.90347  2.73739  3.18146  2.89801  2.37887  2.77519  2.98518  4.58477  3.61503
          0.04069  4.32523  3.62524  0.61958  0.77255  0.51486  0.91026
     77   2.66835  4.19580  3.96051  3.38508  2.24537  3.73667  4.02559  2.60544  3.28537  1.99741  2.60640  3.65481  2.73702  3.53245  3.51779  2.73731  2.90303  2.42784  4.77575  3.55784    103 l - - -
          2.68618  4.42225  2.77519  2.73123  3.46354  2.40513  3.72494  3.29354  2.67741  2.69355  4.24690  2.90347  2.73739  3.18146  2.89801  2.37887  2.77519  2.98518  4.58477  3.61503
          0.02026  4.30480  5.02715  0.61958  0.77255  0.49656  0.93807
     78   2.41171  4.55942  3.27043  2.70906  3.73171  3.54997  3.28067  2.81661  2.59006  2.66182  2.93078  3.05771  2.37106  2.94070  3.08734  2.70829  2.87553  2.85368  5.11250  3.84061    104 p - - -
          2.68618  4.42225  2.77519  2.73123  3.46354  2.40513  3.72494  3.29354  2.67741  2.69355  4.24690  2.90347  2.73739  3.18146  2.89801  2.37887  2.77519  2.98518  4.58477  3.61503
          0.04725  4.32523  3.41378  0.61958  0.77255  0.46799  0.98420
     79   2.65141  5.07035  2.68815  2.08844  4.37942  3.43588  3.40479  3.67013  2.26747  3.35951  4.12113  2.91872  3.82996  2.05015  2.85960  2.41462  2.88254  3.29801  4.32239  4.13681    105 q - - -
          2.68618  4.42225  2.77519  2.73123  3.46354  2.40513  3.72494  3.29354  2.67741  2.69355  4.24690  2.90347  2.73739  3.18146  2.89801  2.37887  2.77519  2.98518  4.58477  3.61503
          0.01997  4.31928  5.04163  0.61958  0.77255  0.52310  0.89816
     80   2.65178  4.43800  3.22846  2.55615  3.58483  3.59760  3.84209  2.15630  2.76399  2.64277  2.27089  3.28905  3.98125  2.83060  3.18328  2.84092  2.88339  2.65686  5.01174  3.76555    106 i - - -
          2.68618  4.42225  2.77519  2.73123  3.46354  2.40513  3.72494  3.29354  2.67741  2.69355  4.24690  2.90347  2.73739  3.18146  2.89801  2.37887  2.77519  2.98518  4.58477  3.61503
          0.01997  4.31928  5.04163  0.61958  0.77255  0.52310  0.89816
     81   2.67038  5.12557  2.44193  2.26223  4.44574  3.42940  3.63382  3.38931  2.13356  3.41919  4.17470  2.14325  3.83367  2.48612  2.87128  2.60107  2.90290  3.50318  5.57085  3.85487    107 k - - -
          2.68618  4.42225  2.77519  2.73123  3.46354  2.40513  3.72494  3.29354  2.67741  2.69355  4.24690  2.90347  2.73739  3.18146  2.89801  2.37887  2.77519  2.98518  4.58477  3.61503
          0.01997  4.31928  5.04163  0.61958  0.77255  0.52310  0.89816
     82   2.87879  5.40368  1.52319  2.02660  4.71259  2.76925  3.77687  3.78664  2.64878  3.69993  4.48695  2.22518  3.91836  2.90881  3.18768  2.80703  3.13504  3.78092  5.85410  4.40277    108 d - - -
          2.68618  4.42225  2.77519  2.73123  3.46354  2.40513  3.72494  3.29354  2.67741  2.69355  4.24690  2.90347  2.73739  3.18146  2.89801  2.37887  2.77519  2.98518  4.58477  3.61503
          0.08217  4.31928  2.72460  0.61958  0.77255  0.52310  0.89816
     83   2.62723  4.63725  3.16540  2.60496  3.57650  3.34164  2.88865  2.95981  2.58208  2.76910  3.46476  2.22366  3.89182  2.87932  2.83782  2.72170  2.85842  2.94266  5.16534  3.30822    109 n - - -
          2.68618  4.42225  2.77519  2.73123  3.46354  2.40513  3.72494  3.29354  2.67741  2.69355  4.24690  2.90347  2.73739  3.18146  2.89801  2.37887  2.77519  2.98518  4.58477  3.61503
          0.05869  4.25835  3.14999  0.61958  0.77255  0.52479  0.89571
     84   2.64256  5.10157  2.75760  1.91250  3.97144  3.41592  3.18871  3.89794  2.08072  3.20483  4.14845  2.64997  3.81179  2.59947  2.66098  2.61370  2.87347  3.48204  5.54370  4.14742    110 e - - -
          2.68618  4.42225  2.77519  2.73123  3.46354  2.40513  3.72494  3.29354  2.67741  2.69355  4.24690  2.90347  2.73739  3.18146  2.89801  2.37887  2.77519  2.98518  4.58477  3.61503
          0.03233  4.25877  4.03557  0.61958  0.77255  0.60075  0.79495
     85   2.45324  4.92156  2.78531  2.41983  3.81000  3.34841  3.40032  3.61788  2.42589  3.19250  3.70333  1.89857  3.83622  2.72403  2.81114  2.64872  2.87045  3.26912  5.40678  4.05094    111 n - - -
          2.68618  4.42225  2.77519  2.73123  3.46354  2.40513  3.72494  3.29354  2.67741  2.69355  4.24690  2.90347  2.73739  3.18146  2.89801  2.37887  2.77519  2.98518  4.58477  3.61503
          0.23543  4.24790  1.63234  0.61958  0.77255  0.61362  0.77955
     86   2.57073  4.51187  3.16494  2.41284  3.54719  3.46198  3.70022  2.99539  2.58553  2.74685  3.10829  2.94732  3.54253  2.92493  3.00073  2.69216  2.12202  2.80457  5.07099  3.79330    112 t - - -
          2.68618  4.42225  2.77519  2.73123  3.46354  2.40513  3.72494  3.29354  2.67741  2.69355  4.24690  2.90347  2.73739  3.18146  2.89801  2.37887  2.77519  2.98518  4.58477  3.61503
          0.02652  4.03899  4.76134  0.61958  0.77255  0.81289  0.58622
     87   2.63148  5.14132  2.21712  1.82521  4.44205  3.17426  3.61812  3.91498  2.33701  3.42705  4.20441  2.58970  3.79016  2.66843  2.93258  2.63936  2.92582  3.51025  5.59115  3.54846    113 e - - -
          2.68618  4.42225  2.77519  2.73123  3.46354  2.40513  3.72494  3.29354  2.67741  2.69355  4.24690  2.90347  2.73739  3.18146  2.89801  2.37887  2.77519  2.98518  4.58477  3.61503
          0.05573  4.03899  3.30805  0.61958  0.77255  0.81289  0.58622
     88   2.57396  4.56331  2.94159  2.55866  3.19491  3.44823  3.34571  3.13650  2.53747  2.35688  3.65038  3.04488  3.58250  2.45580  2.96230  2.67462  2.74168  2.86635  5.08856  3.79096    114 l - - -
          2.68618  4.42225  2.77519  2.73123  3.46354  2.40513  3.72494  3.29354  2.67741  2.69355  4.24690  2.90347  2.73739  3.18146  2.89801  2.37887  2.77519  2.98518  4.58477  3.61503
          0.02729  4.01056  4.73291  0.61958  0.77255  0.83446  0.56936
     89   2.37534  4.29436  3.38973  2.83712  2.53717  3.24883  3.79002  2.83404  2.79607  2.54729  3.30686  2.83967  3.72201  3.10493  3.15775  2.61586  2.71396  2.48252  4.90866  3.66779    115 a - - -
          2.68618  4.42225  2.77519  2.73123  3.46354  2.40513  3.72494  3.29354  2.67741  2.69355  4.24690  2.90347  2.73739  3.18146  2.89801  2.37887  2.77519  2.98518  4.58477  3.61503
          0.02729  4.01056  4.73291  0.61958  0.77255  0.83446  0.56936
     90   2.79695  5.15748  2.73005  2.03338  4.48392  3.41082  3.38721  3.92295  2.06993  3.41960  4.23063  2.89112  3.86019  1.85522  2.61388  2.75921  3.02152  3.54944  5.55044  4.20998    116 q - - -
          2.68618  4.42225  2.77519  2.73123  3.46354  2.40513  3.72494  3.29354  2.67741  2.69355  4.24690  2.90347  2.73739  3.18146  2.89801  2.37887  2.77519  2.98518  4.58477  3.61503
          0.02729  4.01056  4.73291  0.61958  0.77255  0.83446  0.56936
     91   2.58965  4.85540  2.32424  2.28563  3.42163  3.38047  3.34894  3.53877  2.34980  3.12030  3.92321  2.62505  3.78440  2.73832  2.86460  2.60301  2.82275  3.12608  5.33283  3.56233    117 e - - -
          2.68618  4.42225  2.77519  2.73123  3.46354  2.40513  3.72494  3.29354  2.67741  2.69355  4.24690  2.90347  2.73739  3.18146  2.89801  2.37887  2.77519  2.98518  4.58477  3.61503
          0.02729  4.01056  4.73291  0.61958  0.77255  0.83446  0.56936
     92   2.70558  4.16500  4.14351  3.56640  2.85189  3.60292  4.11103  1.84648  3.44488  1.99449  2.23950  3.79206  4.17148  3.66352  3.63152  3.11921  2.93791  2.21276  4.74396  3.36737    118 i - - -
          2.68618  4.42225  2.77519  2.73123  3.46354  2.40513  3.72494  3.29354  2.67741  2.69355  4.24690  2.90347  2.73739  3.18146  2.89801  2.37887  2.77519  2.98518  4.58477  3.61503
          0.02729  4.01056  4.73291  0.61958  0.77255  0.83446  0.56936
     93   2.73904  4.96950  2.72842  2.33940  4.31363  3.36156  3.68877  3.75307  2.39947  3.30978  4.15227  2.92346  2.51224  1.81235  2.78484  2.74192  2.99806  3.40167  5.49717  4.16113    119 q - - -
          2.68662  4.42293  2.77531  2.72936  3.46422  2.40420  3.72537  3.29332  2.67761  2.69399  4.24542  2.90391  2.73808  3.18027  2.89869  2.37955  2.77412  2.98587  4.58544  3.61571
          0.55435  0.85436        *  2.22574  0.11428  0.00000        *
//
