# Supplementary material for: Molecular Diversity of Mytilin-Like Defense Peptides in Mytilidae (Mollusca, Bivalvia)
Source: Antibiotics (Basel). 2020 Jan 19;9(1):37. doi: 10.3390/antibiotics9010037 (PMC7168163; doi:10.3390/antibiotics9010037)
Supplement: Supplementary file 1 [file antibiotics-09-00037-s001.zip › supplementary_table 1.xlsx]

## Sheet: Foglio1
sequence name	species name	E-value vs mytilin HMM	E-value vs mytilin HMM
Mytilin 1	Mytilus californianus	2.7e-41	3.6e-09
Mytilin 2	Mytilus californianus	9.6e-41	1.9e-09
Mytilin 3	Mytilus californianus	2.8e-40	2.4e-12
Mytilin 4	Mytilus californianus	5.4e-39	7.4e-09
Mytilin 5	Mytilus californianus	1e-38	1.1e-07
Mytilin 6	Mytilus californianus	6.1e-36	2.4e-07
Pseudomytilin	Mytilus californianus	7.1e-30	9.5e-05
Mytilin A	Mytilus coruscus	2.7e-39	1.1e-08
Mytilin B	Mytilus coruscus	1.2e-42	1.3e-10
Mytilin 3	Mytilus coruscus	4.5e-39	2.5e-08
Mytilin 4	Mytilus coruscus	1.6e-42	8.9e-11
Mytilin 6	Mytilus coruscus	7.3e-43	2.9e-11
Mytilin 7	Mytilus coruscus	6.8e-43	1.4e-10
Mytilin 8	Mytilus coruscus	9.8e-41	8.6e-09
Mytilin 9	Mytilus coruscus	1.4e-39	1.2e-07
Mytilin B	Mytilus galloprovincialis	1.7e-42	3.7e-11
Mytilin C	Mytilus galloprovincialis	4.9e-40	5.9e-08
Mytilin D	Mytilus galloprovincialis	1.9e-33	1.4e-08
Mytilin F	Mytilus galloprovincialis	1.1e-39	1.1e-12
Mytilin G1	Mytilus galloprovincialis	9.3e-36	1.3e-11
Mytilin K	Mytilus galloprovincialis	7.8e-31	7.6e-07
Mytilin L	Mytilus galloprovincialis	4.4e-34	1e-07
Mytilin M	Mytilus galloprovincialis	1.7e-33	5.3e-07
Mytilin N	Mytilus galloprovincialis	1.3e-35	9.1e-11
Pseudomytilin 1	Mytilus galloprovincialis	1.1e-32	1.8e-07
Pseudomytilin 2	Mytilus galloprovincialis	1.8e-32	2.2e-05
Pseudomytilin 3	Mytilus galloprovincialis	3.8e-33	3.2e-05
Myticin A	Mytilus galloprovincialis	8.5e-13	4.7e-62
Myticin B	Mytilus galloprovincialis	1.1e-14	3.9e-62
Myticin C	Mytilus galloprovincialis	9.3e-17	4.5e-58
Mytilin 1	Perna canaliculus	5.9e-26	1.7e-06
Mytilin 2	Perna canaliculus	1.2e-27	7e-07
Mytilin 3	Perna canaliculus	1.9e-28	2.2e-07
Mytilin 4	Perna canaliculus	2.3e-27	5.8e-07
Mytilin 5	Perna canaliculus	6.1e-29	2.1e-10
Mytilin 6	Perna canaliculus	3.5e-27	4.8e-08
Mytilin 7	Perna canaliculus	1.1e-25	7.3e-08
Mytilin 8	Perna canaliculus	1.3e-28	3.7e-06
Mytilin 1	Perna viridis	2e-30	1.9e-07
Mytilin 2	Perna viridis	1.1e-27	3.4e-08
Mytilin 3	Perna viridis	5e-29	3.5e-05
Mytilin 4	Perna viridis	6.5e-29	1.1e-08
Mytilin 5	Perna viridis	8.5e-25	2.9e-08
Mytilin 6	Perna viridis	8.7e-29	4.4e-10
Mytilin 7	Perna viridis	1e-25	7.4e-08
Mytilin 1	Trichomya hirsuta	1.1e-33	3.4e-05
Mytilin 2	Trichomya hirsuta	9.4e-39	9.9e-14
Mytilin 3	Trichomya hirsuta	2.9e-39	1.1e-10
